# Supplementary material for: Transcriptional Profile Change of NK-92 Cells in Presence of Cytokines, TGFβ Signaling Pathway Inhibitor and CDK7/12/13 Kinase Inhibitor
Source: Int J Mol Sci. 2026 Apr 17;27(8):3599. doi: 10.3390/ijms27083599 (PMC13116444; doi:10.3390/ijms27083599)
Supplement: Supplementary file 1 [file ijms-27-03599-s001.zip]

Archive with 1 entries (1 files):
- ijms-4207361-Supplementary.pdf
